# Supplementary material for: A Novel Genus of Actinobacterial Tectiviridae
Source: Viruses. 2019 Dec 7;11(12):1134. doi: 10.3390/v11121134 (PMC6950372; doi:10.3390/v11121134)
Supplement: Supplementary file 1 [file viruses-11-01134-s001.zip]

Archive with 5 entries (5 files):
- Table_S1.pdf
- Table_S3.csv
- Table_S2.pdf
- Figure_S1.pdf
- Figure_S2.pdf
