# Supplementary material for: A Novel Genus of Actinobacterial Tectiviridae
Source: Viruses. 2019 Dec 7;11(12):1134. doi: 10.3390/v11121134 (PMC6950372; doi:10.3390/v11121134)
Supplement: Supplementary file 1 [file viruses-11-01134-s001.zip › Table_S3.csv]

Table S3. Orthologs of Streptomyces phages WheeHeim and Forthebois proteins. Orthologs among Rhodococcus phage Toil and Streptomyces phages WheeHeim and Forthebois were determined as best-reciprocal BLAST hits. For each gene, the hmmscan/hmmsearch e-value of significant matches to PFAM, EGGNOG, COG and previously published models is displayed. Proteins matching the same model were considered to b…
Inferred function	Model	WheeHeim	e-value	Forthebois	e-value	Toil	e-value	Bam35	e-value	GC1	e-value	PRD1	e-value
DNA polymerase	ENOG4108SKE	SEA_WHEEHEIM_11	8.00E-14	SEA_FORTHEBOIS_11	6.00E-14	Toil_gp07	2.70E-14	Bam35cp05	2.80E-12	FDJ08_gp02		PRD1_02
	PF03175.13		6.90E-07		1.80E-07		7.60E-13		3.20E-52		1.00E-33		5.40E-71
	DNAp		2.50E-60		5.80E-63		1.70E-95		2.00E-159		9.70E-86		1.30E-104
	ENOG411ENY2								1.70E-16		3.80E-28		1.00E-84
	COG0417										1.10E-06		6.70E-11
	ENOG4105CQ2												1.10E-11
hydrolase	ENOG4108JJ8	SEA_WHEEHEIM_16	2.30E-06	SEA_FORTHEBOIS_16	3.80E-07	Toil_gp12		Bam35cp14		FDJ08_gp09		PRD1_09
	COG3451		2.40E-08		5.60E-09
	COG0433		1.50E-06		1.10E-06		1.70E-06		2.30E-12		3.60E-08		3.90E-07
	ENOG411EP64		5.40E-06		3.90E-05		1.90E-05		9.00E-06
	STIV_ATP		6.80E-16		1.40E-15		6.90E-16		6.40E-29		1.10E-13		6.30E-17
	ENOG4105SBY								1.80E-15
	ENOG4107MA1										8.30E-07		1.20E-05
major capsid protein	Bam_Toil_MCP	SEA_WHEEHEIM_18	6.10E-96	SEA_FORTHEBOIS_18	5.00E-97	Toil_gp14	2.60E-120	Bam35cp18	6.10E-115	FDJ08_gp12		PRD1_12
	PRD1_MCP										4.50E-134		2.10E-160
	PF09018.11										7.30E-48		5.80E-284
membrane DNA delivery protein	PF11087.8	SEA_WHEEHEIM_22	4.00E-05	SEA_FORTHEBOIS_22	4.00E-05	Toil_gp18	2.80E-05			FDJ08_gp17	2.90E-16	PRD1_16	3.00E-34
membrane DNA delivery protein	PF11087.8	SEA_WHEEHEIM_28	5.40E-07	SEA_FORTHEBOIS_28	5.40E-07	Toil_gp18	2.80E-05			FDJ08_gp18	2.90E-20	PRD1_16	3.00E-34
glycosyltransferase	ENOG4107N29	SEA_WHEEHEIM_26	6.20E-17	SEA_FORTHEBOIS_26	2.10E-18	Toil_gp23				FDJ08_gp22		PRD1_20
	ENOG41065RS		2.30E-16		3.10E-17		3.30E-19
	COG0741		1.10E-06		8.20E-07						4.70E-07		9.50E-33
	PF01464.20		4.40E-10		4.40E-10		6.80E-06				3.70E-08		6.60E-27
	STIV_lysozyme		3.10E-06								1.80E-07		3.00E-22
	ENOG41090WR						9.20E-17				5.40E-09
	ENOG4105E4C												5.20E-42
	ENOG411EP35												3.40E-15
hypothetical protein	PF01476.20	SEA_WHEEHEIM_24	6.60E-07	SEA_FORTHEBOIS_24	3.20E-07	Toil_gp20	1.20E-10
	ENOG4108I7Y						5.20E-14
	COG1652						5.10E-11
hypothetical protein	.	SEA_WHEEHEIM_15	.	SEA_FORTHEBOIS_15		Toil_gp11	.
ssDNA binding protein	ENOG4107YH6	SEA_WHEEHEIM_13	1.50E-46	SEA_FORTHEBOIS_13	4.50E-46
	COG0629		7.30E-31		2.80E-30
	PF00436.25		1.40E-29		2.70E-29
peptidase	ENOG4105DR5	SEA_WHEEHEIM_31	2.10E-50	SEA_FORTHEBOIS_30	1.70E-50
	COG0739		1.20E-37		6.80E-38
	PF01551.22		4.10E-30		2.50E-30
	[FLiP] peptidase_M23		2.70E-19		1.60E-19
MazG-like nucleotide pyrophosphohydrolase	ENOG4106A27	SEA_WHEEHEIM_3	4.60E-23	SEA_FORTHEBOIS_3	6.10E-23
	COG1694		2.00E-06		3.30E-06
LysM-like endolysin	ENOG4105RG6	SEA_WHEEHEIM_36	2.70E-70	SEA_FORTHEBOIS_35	1.00E-69
	COG3023		5.90E-08		1.50E-07
	PF01510.25		1.30E-13		1.20E-13
membrane protein	ENOG4106BPY	SEA_WHEEHEIM_4	4.00E-12	SEA_FORTHEBOIS_4	3.20E-10
NlpC family hydrolase	ENOG4105K4H					Toil_gp26	5.60E-45
	COG0791						1.80E-27
	PF00877.19						1.90E-19
endolysin	ENOG4105SQZ					Toil_gp31	1.80E-44
	PF13539.6						5.00E-12
